# Supplementary material for: GPCR Binding and JNK3 Activation by Arrestin-3 Have Different Structural Requirements
Source: Cells. 2023 Jun 6;12(12):1563. doi: 10.3390/cells12121563 (PMC10296906; doi:10.3390/cells12121563)
Supplement: Supplementary file 1 [file cells-12-01563-s001.zip]

Archive with 1 entries (1 files):
- cells-2403495-supplementary.pdf
